# Supplementary material for: Comparison between 20 and 30 meters in walkway length affecting the 6-minute walk test in patients with chronic obstructive pulmonary disease: A randomized crossover study
Source: PLoS One. 2022 Jan 7;17(1):e0262238. doi: 10.1371/journal.pone.0262238 (PMC8741022; doi:10.1371/journal.pone.0262238)
Supplement: S7 File — (XLSX) [file pone.0262238.s008.xlsx]

## Sheet: 6MWT_210163
Number	ActiveSmoking	PackYear	Stoptest	Age	Sex	COPDduration	Height	Weight	FVC	FVCpredict	FEV1	FEV1predict	FEV1FVC	FEV1FVCpredict	PEF	PEFpredict	FEF2575	FEF2575predict	sysBPbefore20	sysBPafter20	diBPbefore20	diBPafter20	HRbefore20	HRafter20	RRbefore20	RRafter20	O2satBefore20	O2satAfter20	BorgDyspneaBefore20	BorgDyspneaAfter20	Distance20	NumbersRest20	NumbersReturn20	sysBPbefore30	sysBPafter30	diBPbefore30	diBPafter30	HRbefore30	HRafter30	RRbefore30	RRafter30	O2satBefore30	O2satAfter30	BorgDyspneaBefore30	BorgDyspneaAfter30	Distance30	NumberRest30	NumbersReturn30	COPDexacPast1yr
1	0	55	0	78	1	8	154	49	2.7	88	1.65	89	60.94	88	5.42	86	0.77	41	113	116	75	77	95	107	26	30	97	96	0	1	272.1	0	13	106	110	94	80	100	107	24	28	97	97	0	2	281.56	0	9	0
2	0	15	0	72	1	4	163	57	2.56	81	1.45	62	56.69	81	3.67	52	0.59	26	133	151	88	101	100	110	22	18	97	98	1	3	425.32	0	21	143	168	84	155	99	87	18	20	97	97	1	3	454.35	0	15	0
3	0	25	0	77	1	5	161	70	1.53	86	1.77	84	69.91	102	6.59	98	0.75	37	167	169	72	70	76	94	16	18	98	97	0	2	338.17	0	16	140	161	71	63	81	88	18	24	98	98	0	0	330	0	11	0
4	999	999	0	80	2	9	156	48.9	1.73	90	0.95	63	54.63	78	2.03	40	0.4	22	132	183	66	76	67	76	14	18	98	99	0	2	240	0	12	132	158	73	79	69	77	16	20	98	98	0.5	2	271	0	9	0
5	0	60	0	54	1	10	155	51	3.04	95	2.09	79	68.68	92	5.02	68	1.06	36	125	134	83	93	79	83	20	24	98	98	0	3	518.29	0	25	126	125	95	81	75	94	18	20	98	96	0	3	555.3	0	18	0
6	1	10	0	60	1	19	162	47.8	1.63	47.5	0.8	29.7	49	67.3	2.65	35.3	0.28	10.1	105	116	71	74	75	85	20	22	99	98	0.5	3	357.13	0	17	103	126	66	81	84	92	20	22	99	98	0.5	3	378.11	0	12	0
7	999	999	0	78	2	45	158	40	0.83	40	0.48	29	58.44	83	1.83	35	0.097	5	126	148	66	79	106	111	20	20	92	91	0	2	225.52	0	11	128	147	74	78	112	117	20	22	93	92	1	3	227.3	0	7	0
9	0	2	0	72	1	14	163	64	2.01	63	1.4	60	69.49	100	4.2	59	0.5	22	114	125	76	64	65	70	28	24	98	97	0	2	391.18	0	19	98	115	67	59	63	73	20	22	98	98	0	2	370.15	0	12	0
10	0	30	0	67	1	54	157	62	1.66	56	0.84	37	50.74	71	2.11	31	0.31	13	141	141	88	89	84	89	22	24	97	97	1	3	374.17	0	18	133	150	87	92	77	88	22	30	97	98	1	2	424	0	14	0
11	0	19	0	72	1	1	170	65.6	2.95	82.3	1.48	57.1	50.2	73	2.92	39	0.7	29	133	143	73	75	50	56	20	22	100	99	0.5	3	260	0	13	128	132	73	68	54	55	20	24	99	98	0	3	273.91	0	9	0
12	1	30	0	53	1	10	162	49	2.84	78	1.5	51	52.66	71	3.73	77	0.35	11	99	106	79	75	79	82	18	20	97	98	2	3	409.68	0	20	99	100	81	73	82	85	18	20	97	97	2	3	407.56	0	13	0
13	1	25	0	64	1	24	163	51	1.66	49	0.79	30	47.38	66	2.46	33	0.16	6	107	132	85	115	79	112	22	24	98	98	3	3	420	0	21	117	115	72	70	80	117	22	24	98	98	3	3	448.54	0	14	1
14	1	100	0	66	1	10	163	46	3.32	99	1.73	67	52.08	73	4.23	57	0.61	23	123	117	72	74	74	71	28	30	98	98	0	2	326.78	0	16	110	104	74	70	70	72	26	28	98	98	1	3	338.58	0	11	0
15	0	40	0	65	1	4	170	60	2.39	64	1.64	58	68.48	97	5.9	76	0.85	31	126	124	66	77	93	105	20	22	97	96	0	0.5	372.69	0	18	117	126	62	71	99	103	22	20	98	94	0.5	0.5	422.46	0	14	0
16	1	15	0	58	1	13	155	64	2.76	87.3	1.81	69.9	65.8	87.9	4.58	62.7	0.96	33	119	117	68	66	70	74	20	22	99	99	0.5	3	400.58	0	20	93	122	67	70	75	82	20	24	99	100	0.5	2	440.6	0	14	0
17	1	42	0	65	1	54	166	70.8	2.73	77.3	2.01	75	73.4	103.4	5.55	73.5	1.4	52.6	120	111	75	70	71	98	22	28	97	96	0	0	380.16	0	19	112	111	75	69	73	92	18	26	97	98	0	0	390	0	13	1
18	0	20	0	78	1	11	165	67	2.45	71	1.68	75	69	101.47	8.64	127	0.96	46	145	144	101	109	77	110	24	26	99	96	0.5	3	226.49	0	11	141	140	104	88	82	93	20	22	99	96	1	3	214.71	0	7	0
19	0	2	0	79	1	47	157	65	1.41	53.2	0.44	23	31	45.2	2.34	36.6	0.17	8.9	106	109	60	63	73	93	24	24	95	94	0.5	3	299.94	0	14	105	59	114	59	74	94	22	24	96	97	1	4	364	0	12	0
20	0	45	0	75	1	67	160	67.8	2.51	85.8	1.66	77.8	66.2	95.5	4.96	73.5	0.64	30.4	117	137	64	75	74	82	12	20	98	97	0	2	321.81	0	16	116	127	61	62	79	95	14	22	97	96	0	3	305.06	0	10	0
22	0	3	0	63	1	1	159	61.2	2.57	81	1.7	68	66.16	91	4.52	63	0.59	22	142	138	89	85	64	75	18	20	97	96	1	2	468.66	0	23	127	134	83	83	66	71	20	22	97	96	1	1	498.34	0	16	0
23	1	25	0	63	1	9	157	65.2	3.14	102	2.13	88	67.74	93	5.04	71	1	39	136	155	91	99	98	105	22	24	98	96	0.5	3	357.68	0	17	137	157	96	97	102	104	22	24	98	97	2	3	390	0	13	0
24	999	999	0	73	1	7	159	69	2.05	70.2	1.39	64.2	67.8	96.9	4.38	64.7	0.72	33.3	132	138	85	86	76	84	24	26	97	93	1	2	373	0	18	128	118	83	82	79	86	24	26	97	92	1	2	390.36	0	13	0
25	1	40	0	70	1	1	170	47	3.22	88.7	2.37	89.1	73.5	106.1	5.64	74.4	1.71	68.3	96	114	66	89	88	96	22	24	98	95	1	3	396.56	0	19	103	89	74	72	94	98	20	22	98	98	1	4	397.96	0	13	0
26	999	999	0	69	1	2	163	53.7	2.03	62.4	0.67	27.6	33.1	47	1.88	26.1	0.29	12.2	140	168	83	91	77	107	20	24	97	95	0.5	3	262.76	0	13	116	155	78	89	88	109	20	22	96	95	1	3	269.93	0	8	0
27	0	35	0	76	2	1	160	38.6	1.94	87.2	1.09	61.3	56.1	79.4	2.84	52.5	0.49	24	119	127	73	74	70	73	18	22	99	96	1	2	314.67	0	15	114	135	72	81	74	78	20	22	96	95	1	3	342.38	0	11	0
28	0	40	0	66	1	7	160	63	2.9	92	1.58	65	54.52	76	5.34	75	0.5	20	144	145	97	105	73	82	18	20	97	96	1	2	365.15	0	18	144	149	99	98	78	86	20	22	97	96	1	2	378.13	0	12	0
29	1	2	0	60	1	9	148	34	1.48	56	0.77	35	51.59	69	3.11	47	0.32	12	150	156	106	108	93	103	20	24	97	96	2	5	364.12	0	18	150	154	104	106	98	101	20	26	96	95	2	6	380.58	6	12	1
30	1	50	0	77	1	50	160	68	2.56	88.9	1.6	77.5	62.8	91.2	4.09	61.4	0.77	38.1	115	118	64	65	85	95	22	24	95	95	2	3	279.75	0	13	111	126	66	71	88	92	22	26	95	96	2	2	304.82	0	10	0
31	0	30	0	76	1	72	155	34.7	1.49	57	0.99	52	66.54	95	2.48	39	0.66	34	121	125	65	68	78	103	16	24	97	97	2	3	221.8	0	11	95	122	55	73	91	117	18	20	97	97	2	3	235.79	0	7	1
32	0	94	0	66	1	30	162	41	2.1	64	0.59	23.6	28.1	39.5	2.29	31.5	0.24	9.4	126	135	74	81	73	82	28	24	95	91	0	2	240	0	12	112	139	72	81	75	88	24	26	96	91	1	2	227	0	7	0
33	1	25	0	76	1	19	160	40	2.72	93	1.65	77	60.81	88	4.3	64	0.7	33	167	172	91	105	66	75	24	32	97	98	0	2	260	0	13	156	169	91	101	73	85	26	28	98	97	0	2	295.55	0	9	0
34	999	999	0	64	1	24	162	60.7	1.83	54	0.98	37	53.71	74	2.44	33	0.43	16	157	164	91	91	72	78	16	22	97	96	0	2	250.17	0	12	158	161	94	88	75	81	18	22	96	96	0	2	315.19	0	10	0
35	1	60	0	80	1	1	165	60	2.32	75.1	1.26	58.5	54.5	80.8	3.71	54.2	0.52	26.3	146	153	86	81	61	64	20	24	98	97	1	2	289.76	0	14	154	138	94	85	63	65	20	22	98	97	1	2	304.9	0	10	0
37	999	999	0	66	1	1	170	50	4.04	108.1	2.1	75.4	52	74	5.52	71.2	0.87	32.5	140	149	80	82	89	76	20	22	98	98	0.5	2	384.33	0	19	141	144	75	81	74	76	22	24	98	96	0.5	3	400.88	0	13	0
39	1	40	0	62	1	8	166	66.5	4.01	111.2	2.53	91.5	63.1	87.9	7.22	94.1	1.09	39	118	107	84	78	85	90	24	22	98	97	0.5	2	373.55	0	18	119	137	82	91	88	93	20	24	98	96	1	2	413.82	0	13	0
40	0	25	0	77	1	65	159	47	3.44	122	2.38	116.7	69.1	100.2	6.18	93.6	1.49	74.2	126	127	77	72	69	72	18	22	98	98	1	2	391.18	0	19	124	136	75	81	66	71	20	24	98	97	0.5	2	400.16	0	13	0
41	0	60	0	80	1	37	165	59	2.15	69.6	1.3	60.4	60.6	89.8	5.24	76.6	0.65	32.9	114	133	78	79	77	78	14	16	97	97	0.5	1	330.55	0	16	113	118	78	74	73	78	12	16	98	97	0.5	2	339.67	0	11	1
42	0	61	0	76	1	25	160	50.3	1.94	65.7	0.82	37.8	42.3	60.8	2.27	33.4	0.36	16.9	169	148	107	95	72	78	18	20	97	95	0	1	310.58	0	15	149	146	97	88	75	81	18	22	97	96	0.5	1	330	0	11	0
44	0	19	0	62	1	18	164	66.4	2.83	81	1.79	66.4	63.2	87.9	5.81	76.9	0.92	33.4	143	147	84	92	55	68	14	20	96	97	1	2	435.55	0	21	145	167	95	89	59	84	14	20	97	96	1	2	508.92	0	16	1
46	0	30	0	65	1	34	165	118	1.78	51	1.33	50	74.63	105	5.38	71	0.58	22	131	150	83	90	88	101	16	18	98	98	1	2	314.24	0	15	129	131	91	72	99	110	16	18	98	97	1	3	345.37	0	11	0
47	999	999	0	70	1	12	164	99.7	2.12	64.5	1.46	60	69	98.5	5.63	78.1	0.79	32.8	128	135	80	91	68	75	18	20	95	93	0	2	371.57	0	18	124	141	85	91	69	72	18	24	94	93	0.5	2	446.56	0	14	0
48	1	15	0	61	1	30	166	63	3.62	99.6	2.38	85.1	65.8	91.4	6.7	86.8	1.13	39.8	137	138	95	90	84	90	20	18	96	95	0	2	392.15	0	19	132	138	86	87	92	96	20	16	95	94	0	2	408.13	0	13	0
49	1	999	0	55	1	58	175	86.2	3.62	105	2.51	89	69.41	94	7.69	112	1.24	41	127	165	75	96	75	84	16	20	98	98	0	2	428.23	0	21	124	141	75	80	72	81	16	18	98	98	0.5	2	441.2	0	14	0
50	0	15	0	72	1	29	162	67	2.96	95	2.07	89.7	69.7	99.9	5.31	75.8	1.35	59.3	119	146	70	79	102	79	20	22	96	96	1	2	320	0	16	128	127	78	73	109	112	18	20	96	96	1	2	343.97	0	13	1
51	0	0	0	66	1	65	149	58	1.81	69.5	1.25	59.1	69.3	94.1	4.31	65.4	0.75	30.8	143	164	68	65	64	67	22	24	98	97	1	3	375.22	0	18	132	154	60	66	65	67	22	22	98	98	1	3	372.7	0	12	0
52	999	999	0	66	2	71	159	58	1.26	45	0.82	36	65.1	81	1.96	36	0.54	22	100	126	70	70	95	97	28	32	92	85	2	3	245.22	0	12	118	131	64	69	87	99	26	32	93	85	1	2	298.46	0	9	0
53	0	40	0	64	1	42	160	85	3.36	102.1	2.18	84.4	64.9	89.3	6.9	93.9	1.02	37.5	138	156	89	87	80	82	16	24	97	94	0	2	184.39	0	9	141	140	90	83	80	81	16	24	97	95	1	2	218.34	0	7	0
54	0	20	0	68	1	64	165	60	2.7	83	1.86	71	68.9	85	5.46	75	1.28	47	116	124	75	76	84	95	20	22	97	97	0.5	3	400	0	20	119	134	75	80	88	86	20	22	97	97	0.5	3	413.87	0	13	0
55	0	17	0	72	1	62	168	77.2	2.35	67.7	1.43	56.6	60.8	88	4.2	57	0.65	27.1	159	156	86	79	65	72	18	20	97	97	1	2	344.8	0	17	142	161	80	86	67	80	20	22	98	97	1	2	384.22	0	12	0
56	0	60	0	80	1	7	161	60	3.3	105	1.67	83	51	75	3.89	20	0.38	20	163	176	88	90	69	74	20	22	98	96	0	2	285.33	0	14	146	159	85	85	68	73	20	24	97	97	0	3	297.89	0	9	0
[truncated: 24 more columns]
